# Supplementary material for: How traditional cultural load affects tourists’ purchasing intention of tourist souvenirs
Source: PLoS One. 2025 Jan 9;20(1):e0313905. doi: 10.1371/journal.pone.0313905 (PMC11717242; doi:10.1371/journal.pone.0313905)
Supplement: S1 File — (ZIP) [file pone.0313905.s001.zip]

Archive with 15 entries (14 files):
- Data/
- Data/Experiment 1 data.sav
- Data/Experiment 2 data.sav
- Data/Experiment 3 data.sav
- Data/Experiment 4 data.sav
- Data/Experiment 5 data.sav
- Data/Experiment 6 data.sav
- Data/Experiment 7 data.sav
- Data/Longitudinal experiment 1.sav
- Data/Longitudinal experiment 2.sav
- Data/Longitudinal experiment 3.sav
- Data/Longitudinal experiment 4.sav
- Data/Longitudinal experiment 5.sav
- Data/Longitudinal experiment 6.sav
- Data/Longitudinal experiment 7.sav
